# Supplementary material for: A Boolean Model of the Proliferative Role of the lncRNA XIST in Non-Small Cell Lung Cancer Cells
Source: Biology (Basel). 2022 Mar 22;11(4):480. doi: 10.3390/biology11040480 (PMC9024590; doi:10.3390/biology11040480)
Supplement: Supplementary file 1 [file biology-11-00480-s001.zip]

Archive with 4 entries (4 files):
- Table S2.xlsx
- Data File S1.pdf
- Figure S1.pdf
- Table S1.xlsx
