# Supplementary material for: A Boolean Model of the Proliferative Role of the lncRNA XIST in Non-Small Cell Lung Cancer Cells
Source: Biology (Basel). 2022 Mar 22;11(4):480. doi: 10.3390/biology11040480 (PMC9024590; doi:10.3390/biology11040480)
Supplement: Supplementary file 1 [file biology-11-00480-s001.zip › Table S2.xlsx]

## Sheet: Sheet1
The Boolean model recognizes 41 functional circuits (also known as feedback loops), 27 positive and 14 negative, respectively. The circuits that are in green have already been confirmed experimentally. Whereas the 12 positive circuits highlighted in blue are predicted by our Boolean model. The circuits in white, have been excluded from analysis because they have more than 4 elements. For more inf…
			No.	Functional Positive Circuits
			1	c_Myc/E2F1
			2	p21/Caspase3
			3	ATM/miR_34a/HDAC1
			4	miR_449a/lnc_XIST
			5	miR_16/lnc_XIST
			6	miR_34a/lnc_XIST
			7	p53/miR_34a/C_Met
			8	YY1/lnc_XIST/miR_34a
			9	YY1/p53/miR_34a/c_Myc
			10	YY1/lnc_XIST/miR_34a/c_Myc
			11	CDK46_CycD/RB/c_Myc/miR_16
			12	CDK2_CycE/RB/c_Myc/miR_16
			13	p21/c_Myc/YY1/p53
			14	p21/c_Myc/C_Met/p53
			15	miR_449a/c_Myc/YY1/lnc_XIST
			16	p53_A/p53_K
			17	p53/miR_34a/YY1
			18	p53/miR_34a/Sirt_1
			19	E2F1/ATM
			20	E2F1/CDK2_CycE/RB
			21	p21/c_Myc
			22	p53_A/p21/CDK46_CycD/RB/E2F1/Sirt_1
			23	p53/miR_34a/CDK46_CycD/RB/E2F1/Sirt_1
			24	YY1/lnc_XIST/miR_34a/Sirt_1/p53_A/p21/c_Myc
			25	YY1/lnc_XIST/miR_449a/CDK46_CycD/RB/c_Myc
			26	YY1/lnc_XIST/miR_449a/Sirt_1/p53_A/p21/c_Myc
			27	YY1/lnc_XIST/miR_449a/CDK2_CycE/RB/c_Myc
				Functional Negative Circuits
			1	p53/Mdm2
			2	p53_A/p53INP1
			3	ATM/miR_34a/E2F1
			4	E2F1/Sirt_1
			5	ATM/Cdc25A/CDK46_CycD/RB/E2F1
			6	ATM/miR_34a/CDK46_CycD/RB/E2F1
			7	CDK46_CycD/RB/E2F1/Sirt_1/p53_K/BAX/Caspase3/p21
			8	p53/p53_A/Wip1/ATM/Cdc25A/CDK46_CycD/RB/c_Myc/C_Met
			9	p53/p53_K/BAX/Caspase3/p21/CDK46_CycD/RB/E2F1/Sirt_1
			10	p53/p53_K/BAX/Caspase3/p21/c_Myc/C_Met
			11	YY1/lnc_XIST/miR_34a/Sirt_1/p53_K/BAX/Caspase3/p21/c_Myc
			12	YY1/lnc_XIST/miR_449a/Sirt_1/p53_K/BAX/Caspase3/p21/c_Myc
			13	YY1/p53/p53_A/Wip1/ATM/Cdc25A/CDK46_CycD/RB/c_Myc
			14	YY1/p53/p53_K/BAX/Caspase3/p21/c_Myc
