# Supplementary material for: A Boolean Model of the Proliferative Role of the lncRNA XIST in Non-Small Cell Lung Cancer Cells
Source: Biology (Basel). 2022 Mar 22;11(4):480. doi: 10.3390/biology11040480 (PMC9024590; doi:10.3390/biology11040480)
Supplement: Supplementary file 1 [file biology-11-00480-s001.zip › Table S1.xlsx]

## Sheet: Sheet1
	Logical rules that control node states of the model in Fig. 1 (highlighted in green) in terms of the state of its regulators. The left-hand side lists the official names of the molecules (target node), while the right-hand side lists the references of each upcoming interaction to the target node.
	Oﬃcial names of the molecules		Target node	Numbers of Interactions	Interactions	Descriptions	References
	ATM serine/threonine kinase		ATM	1	DNA_Damage	DNA damage directly activates ATM	doi: 10.1158/1535-7163.MCT-12-1242
				2	HDAC1	HDAC1 directly inhibits ATM	doi: 10.1158/1535-7163.MCT-12-1242
				3	E2F1	E2F1 directly activates ATM	http://genesdev.cshlp.org/content/15/14/1833.long
				4	Wip1	Wip1 directly inhibits ATM	DOI 10.1016/j.molcel.2006.07.010
				Rule	DNA_damage AND (NOT HDAC1 OR NOT Wip1 OR E2F1)		ATM can be activated in the presence of DNA Damage and in the presence of E2F1.
	microRNA-34a		miR-34a	5	ATM	ATM can activate miR-34a expression	https://doi.org/10.1038/ncomms10954
				6	p53	p53 transactivates miR-34a	DOI:https://doi.org/10.1016/j.molcel.2007.05.010
				7	lnc-XIST	lnc-XIST inhibits miR-34a expression	https://doi.org/10.1186/s13046-018-0950-9
				Rule	(ATM OR p53) AND NOT lnc-XIST		ATM or p53 can activate miR-34a AND in the absence of lnc-XIST
	microRNA-16		miR-16	8	ATM	ATM can activate miR-16	doi:10.1038/nature08025, http://dx.doi.org/10.1016/j.celrep.2013.05.038
				9	p53	p53 transactivates miR-16	https://doi.org/10.1038/nature08199
				10	HDAC1	Repression of HDAC1 activates miR-16 expression	https://doi.org/10.1038/onc.2015.435
				11	c-Myc	Suppression of c-Myc enhances miR-16 expression	https://doi.org/10.1038/onc.2011.470
				12	lnc-XIST	lnc-XIST inhibits miR-16 expression	https://www.ncbi.nlm.nih.gov/pmc/articles/PMC6789229/
				Rule	(ATM OR p53) AND NOT HDAC1 AND NOT c_Myc AND NOT lnc-XIST		miR-16 can be activated by ATM or p53 and in the absence of HDAC1 and in the absence of c-Myc and in the absence of lnc-XIST
	microRNA-449a		miR-449a	13	DNA Damage	DNA damage can activate miR-449a expression	https://doi.org/10.1038/srep27346
				14	lnc-XIST	lnc-XIST inhibits miR-449a expression	https://doi.org/10.1038/aps.2016.133
				Rule	DNA_Damage AND NOT lnc-XIST		miR-449a aciavted by the DNA damage and in the absence of lnc-XIST
	Long non-coding RNA X-inactive specific transcript		lnc-XIST	15	YY1	YY1 is directly activates lnc-XIST expression	https://doi.org/10.1038/ncomms5878
				16	miR-34a	miR-34a directly target lnc-XIST	https://doi.org/10.1186/s13046-018-0950-9
				17	miR-16	miR-16 directly target lnc-XIST	https://www.ncbi.nlm.nih.gov/pmc/articles/PMC6789229/
				18	miR-449a	miR-449a directly target lnc-XIST	https://doi.org/10.1038/aps.2016.133
				Rule	YY1 AND (NOT miR-34a OR NOT miR-449a OR NOT miR-16)		lnc-XIST activated by the YY1 and in the absence of miR-34a or miR-449a or miR-16
	Histone deacetylase 1		HDAC1	19	miR-34a	HDAC1 is a direct target of miR-34a	doi: 10.1038/mt.2013.148
				20	miR-449a	HDAC1 is a direct target of miR-34a	https://doi.org/10.1038/onc.2009.19
				21	Sirt_1	Acetylation of HDAC1 and degradation of SIRT1	https://doi.org/10.1038/cddis.2015.106
				22	DNA_Damage	DNA Damage directly inhibits HDAC1	doi: 10.1158/1535-7163.MCT-12-1242
				Rule	NOT DNA_Damage OR NOT (miR_449a AND (miR_34a OR Sirt_1))		HDAC1 can be activated only in the absence of miR-34 or in the absence of miR-449a or the absence of Sirt1 and the absence of DNA Damage.
	Myc proto-oncogene protein		c_Myc	23	E2F1	E2F1 directly activates c-Myc	DOI: 10.1038/onc.2008.55
				24	miR-34a	c-Myc is a direct target of miR-34a	https://doi.org/10.18632/oncotarget.19267
				25	RB	RB directly inhibits Myc expression	https://doi.org/10.18632/oncotarget.8826
				26	p21	p21 directly inhibits c-Myc	DOI 10.1074/jbc.M602492200
				27	C_Met	C_Met can activated C_Myc expression	https://www.ncbi.nlm.nih.gov/pmc/articles/PMC3225017/
				28	miR-449a	miR-449a directly target C_Myc	https://doi.org/10.1038/srep27346
				Rule	(E2F1 OR C_Met OR NOT miR_34a OR NOT miR_449a) AND NOT RB AND NOT p21		c-Myc can be activated in the presence of E2F1 or C_Met or in the absence of miR-34a or in the absence of miR-449a and in the absence of RB and in the absence of p21.
	Transcriptional repressor protein YY1		YY1	29	c_Myc	c_Myc can activates YY1 expression	doi: 10.1073/pnas.93.20.10638
				30	miR-34a	miR-34a directly target of miR-34a	doi: 10.1021/pr1006697
				31	RB	RB directly inhibits YY1	DOI:https://doi.org/10.1074/jbc.M007411200
				Rule	c_Myc AND (NOT miR_34a OR NOT RB)		YY1 can be activated in the presence of c_Myc and in the absence of miR-34a or in the absence of RB
	Tyrosine-protein kinase Met		C-Met	32	miR-34a	miR-34a directly target C_Met	doi: 10.3978/j.issn.2305-5839.2015.01.26
				33	miR-449a	miR-449a directly target C_Met	doi: 10.1371/journal.pone.0064759
				34	c_Myc	c_Myc can activates C_Met expression	https://doi.org/10.1093/carcin/bgw015
				Rule	NOT miR_34a AND NOT miR_449a AND c_Myc		C_Met activated in the presence of c_Myc and in the absence of miR-34a and in the absence of miR-449a
	Tumor supressor p53 protein		p53	35	ATM	ATM activates p53 transcription	https://doi.org/10.1038/sj.onc.1204665
				36	Sirt_1	Sirt1 inhibits p53	https://doi.org/10.1038/s41416-018-0372-7
				37	Mdm2	Mdm2 inhibits p53	https://doi.org/10.1038/nrc991
				38	YY1	YY1 inhibits p53	https://doi.org/10.1073/pnas.0402283101
				39	C_Met	C_Met inhibits p53	doi: 10.4143/crt.2012.44.4.251
				Rule	(ATM OR NOT Sirt_1) AND NOT Mdm2 AND NOT YY1 AND NOT C_Met		p53 activated in the presence of ATM or in the absence of Sirt1 and in the absence of Mdm2 and in the absence of YY1 and in the absence of C_Met.
	E3 ubiquitin protein ligase homolog protein		Mdm2	40	Wip1	Wip1 negatively regulates Mdm2	https://doi.org/10.1016/j.ccr.2007.08.033
				41	p53	p53 activates Mdm2	https://doi.org/10.1038/nrc991
				42	YY1	YY1 activates Mdm2 expression	https://doi.org/10.1073/pnas.0402283101
				43	ATM	ATM inhibits Mdm2	DOI: 10.4161/cc.4.9.1981
				Rule	(NOT Wip1 OR p53 OR YY1) AND NOT ATM		Mdm2 activated in the presence of p53 or in the presence of YY1 or in the absence of Wip1 and in the absence of ATM.
	Tumor supressor p53 protein (Ser-15 and Ser-20)		p53_A	44	Sirt_1	Sirt1 inhibits p53	https://doi.org/10.1038/s41416-018-0372-7
				45	p53	p53 phosphorylated at Ser-15 and Ser-20	https://doi.org/10.1073/pnas.1100600108
				46	p53_K	p53 phosphorylated at Ser-46 inhibits Ser-15 and Ser-20	https://doi.org/10.1371/journal.pone.0200768
				47	p53INP1	Control of p53 accumulation	https://doi.org/10.1073/pnas.1100600108
				Rule	NOT Sirt_1 AND NOT p53_K AND (p53:1 OR NOT p53_INP1)		p53-A can be activated in the absence of Sirt1 and in the absence of p53-K or in the presence of p53-INP1 or in the presence of p53.
	Tumor supressor p53 protein (Ser-46)		p53_K	48	Sirt_1	Sirt1 inhibits p53	https://doi.org/10.1038/s41416-018-0372-7
				49	p53_A	p53 phosphorylated at Ser-46	https://doi.org/10.1073/pnas.1100600108
				50	p53	p53 phosphorylated at Ser-15 and Ser-20 inhibits Ser-46	https://doi.org/10.1371/journal.pone.0200768.g001
				51	Wip1	Wip1 inhibits p53	https://doi.org/10.1016/j.ccr.2007.08.033
				Rule	NOT p53_A AND (NOT Sirt_1 OR NOT Wip1) AND p53		p53-K can be activated in the absence of p53-A and in the absence of Sirt1 or in the absence of Wip1 and in the presence of p53.
	Sirtuin 1		Sirt_1	52	E2F1	E2F1 activates Sirt1	DOI: 10.1038/ncb1468
				53	miR-34a	Sirt1 is a directly target of miR-34a	https://doi.org/10.1073/pnas.0801613105
				54	HDAC1	HDAC1 inhibits Sirt1	DOI: 10.1177/1087057111422103
				55	miR-449a	Sirt1 is a directly target of miR-449a	https://doi.org/10.18632/oncotarget.8061
				Rule	E2F1 OR (NOT HDAC1 AND NOT (miR_34a OR miR_449a))		Sirt1 can be activated in the presence of E2F1 and in the absence of miR-34a on in the absence of miR-449a and in the absence of HDAC1.
	Tumor protein p53 inducible nuclear protein 1		p53_INP1	56	p53_A	p53 Ser-15 and Ser-20 activate p53-INP1	doi: 10.3389/fgene.2013.00080
				57	p53_K	p53 Ser-46 activates p53-INP1	https://doi.org/10.1016/S0092-8674(00)00073-8
				Rule	p53_A OR p53_K		p53-INP1 can be activated in the presence of p53-A or in the presence of p53-K.
	Protein Phosphatase 1D		Wip1	58	p53_A	p53 activates Wip1	doi: 10.1074/jbc.M109.070003
				59	miR-16	Wip1 is a directly target of miR-16	DOI: 10.1158/0008-5472.CAN-10-0697
				Rule	p53_A AND NOT miR-16		Wip1 can be activated in the presence of p53-A and in the absence of miR-16.
	Cyclin-dependent kinase inhibitor 1A		p21	60	p53_A	p53 activates p21	DOI: 10.1038/onc.2016.502
				61	HDAC1	Repression of HDAC1 activates p21 expression	doi: 10.1038/mt.2013.148
				62	c-Myc	Repression of c-Myc activates p21 expression	https://doi.org/10.1038/nature01119
				63	BMI1	Repression of BMI-1 activates p2 expression	https://doi.org/10.1038/onc.2015.435
				64	Caspase3	Caspase3 inhibits p21	https://doi.org/10.1038/sj.onc.1202426
				65	YY1	Repression of YY1 activates p21	https://doi.org/10.3892/ijo.2012.1362
				66	lnc-XIST	p21 is direct target of lnc-XIST	DOI:10.1159/000488834
				Rule	p53_A OR ((NOT HDAC1 OR NOT c_Myc OR NOT BMI1 OR NOT YY1 OR NOT lnc_XIST) AND NOT Caspase3)		p21 can be activated in the presence of p53-A or in the absence of HDAC1 or in the absence of c-Myc or in the absence of BMI1 or in the absence of YY1 or in the absence of lnc-XIST and in the absence of Caspase3.
	Cell division cycle 25A		Cdc25A	67	ATM	ATM directly inhibits Cdc25A	doi: 10.1007/s00018-013-1307-3
				68	miR-34a	Cdc25A is a direct target of miR-34a	DOI: 10.1016/j.febslet.2008.03.057
				69	miR-449a	Cdc25A directly target of miR-449a	doi: 10.1101/gad.1819009
				70	miR-16	Cdc25A is a direct target of miR-16	DOI:10.1038/emboj.2009.156
				Rule	NOT ATM AND NOT miR_34a AND NOT miR_449a AND NOT miR_16		Cdc25A can be activated in the absence of ATM and in the absence of miR-34a and in the absence of miR-449a and in the absence of miR-16
	Cyclin-dependent kinases 4 and 6 complex/CyclinD1		CDK46_CycD	71	Cdc25A	Cdc25A activates CDK46-CycD	https://doi.org/10.1038/onc.2016.506
				72	p21	p21 directly inhibits CDK46-CycD	DOI: 10.1158/2159-8290.CD-15-0894
				73	miR-34a	CDK46-CycD is a direct target of miR-34a	DOI: 10.1016/j.febslet.2008.03.057
				74	miR-16	CDK46-CycD is a direct target of miR-16	doi: 10.1093/nar/gkn522
				75	miR-449a	CDK46-CycD is a direct target of miR-449a	doi: 10.1101/gad.1819009
				Rule	Cdc25A AND NOT miR_34a AND NOT miR_449a AND NOT p21 AND NOT miR_16		CDK46-CycD can be activated in the presence of Cdc25A and in the absence of miR-34a and in the absence of miR-449a and in the absence of p21 and in the absence of miR-16.
	Cyclin-dependent kinase 2/CyclinE2		CDK2_CycE	76	Cdc25A	Cdc25A activates CDK2-CycE	doi: 10.1074/jbc.M303604200
				77	E2F1	E2F1 Activates CDK2-CycE	DOI: 10.1126/science.1388288
				78	p21	p21 directly inhibits CDK2-CycE	DOI: 10.1083/jcb.141.2.503
				79	miR-34a	CDK2-CycE is a direct target of miR-34a	DOI: 10.1016/j.febslet.2008.03.057
				80	miR-16	CDK2-CycE is a direct target of miR-16	doi: 10.1093/nar/gkn522
				81	miR-4449a	CDK2-CycE is a direct target of miR-449a	doi: 10.1101/gad.1819009
				Rule	Cdc25A AND E2F1 AND NOT miR_34a AND NOT miR_449a AND NOT p21 AND NOT miR_16		CDK2-CycE can be activated in the presence of Cdc25A and in the presence of E2F1 and in the absence of miR-34a and in the absence of miR-449a and in the absence of p21 and in the absence of miR-16.
	Retinoblastoma 1 protein		RB	82	CDK46_CycD	CDK46-CycD directly inhibits RB	DOI:https://doi.org/10.1016/j.tcb.2018.07.002
				83	CDK2_CycE	CDK2-CycE directly inhibits RB	doi: 10.1038/nrm3629
				Rule	NOT CDK46_CycD AND NOT CDK2_CycE		RB can activated in the absence of CDK46-CycD and in the absence of CDK2-CycE.
	BCL2 binding component 3		PUMA	84	p53_K	PUMA is activated by p53-K	DOI:https://doi.org/10.1016/S1097-2765(01)00214-3
				Rule	p53_K		PUMA can be activated in the presence of p53-K.
	BCL2 apoptosis regulator		BCL2	85	PUMA	PUMA directly inhibits BCL2	doi: 10.1073/pnas.0808036105
				86	miR-34a	BCL2 is a direct target of miR-34a	DOI: 10.1002/mgg3.469
				87	miR-16	BCL2 is a direct target of miR-16	doi: 10.1073/pnas.0506654102
				88	miR-449a	BCL2 is direct target of miR-449a	doi: 10.3892/ol.2013.1609
				Rule	NOT PUMA AND NOT miR-34a AND NOT miR-16 AND NOT miR-449a		BCL2 can be activated in the absence of PUMA and in the absence of miR-34a and in the absence of miR-449a and in the absence of miR-16.
	BCL2 associated X, apoptosis regulator		BAX	89	BCL2	BCL2 directly inhibits BAX	DOI: 10.1038/sj.cdd.4400597
				90	p53_K	p53-k activates BAX	DOI: 10.1126/science.1092734
				Rule	NOT BCL2 AND p53_K		BAX can be activated in the absence of BCL2 and in the presence of p53-K
	E2F transcripition factor 1		E2F1	91	RB	RB directly inhibits E2F1	DOI: 10.1128/mcb.17.10.5771
				92	Cdc25A	Cdc25A activates E2F1 expression	DOI: 10.1128/mcb.19.9.6379
				93	ATM	ATM activates E2F1	DOI: 10.4161/cc.7.3.5286
				94	Sirt_1	Sirt1 inhibits E2F1	DOI: 10.1038/ncb1468
				95	miR-34a	E2F1 is direct target of miR-34a	DOI: 10.1038/s41598-017-00913-2
				96	c-Myc	c-Myc activates E2F1 expression	https://doi.org/10.1038/nature03677
				97	miR-449a	E2F1 is direct target of miR-449a	doi:10.1101/gad.1819009
				Rule	(NOT RB AND ((Cdc25A AND ATM) OR NOT Sirt_1 OR NOT miR_34a OR NOT miR-449a)) OR c_Myc		E2F1 can be activated in the absence of RB and in the presence of Cdc25A and in the presence of ATM or in the absence of Sirt1 or in the absence of miR-34a or in the absence of miR-449a or in the presence of c-Myc.
	Polycomb complex protein BMI-1		BMI1	98	miR-16	BMI1 is a direct target of miR-16	DOI: 10.1158/0008-5472.CAN-09-2552
				99	E2F1	E2F1 can activate BMI1 expression	https://doi.org/10.1093/nar/gkl119
				100	c-Myc	c-Myc activates BMI1 expression	doi: 10.1074/jbc.M112.422931
				Rule	NOT miR-16 AND (E2F1 OR c-Myc)		BMI1 can be activated in the absence of miR-16 and in the presence of E2F1 or in the presence of c-Myc.
	Caspase-3		Caspase3	101	BCL2	BCL2 inhibits Caspase3	DOI: 10.1074/jbc.274.30.21155
				102	p21	p21 inhibits Caspase3	doi: 10.1074/jbc.M001902200
				103	BAX	BAX enhances Caspase3 activity	doi: 10.4161/pri.20026
				Rule	NOT (BCL2 AND p21) AND BAX		Caspase3 can be activated in the absence of BCL2 and in the absence of p21 and in the presence of BAX.
	Proliferation		Proliferation	104	CDK2_CycE	CDK2-CycE induces Proliferation	doi: 10.1016/j.tranon.2016.08.007
				Rule	CDK2_CycE		CDK2-CycE induced tumorigenesis and progression in cancer cells.
	Senescence		Senescence	105	p21	p21 induces SIPS	doi: 10.4161/cc.29147
				106	CDK2_CycE	CDK2-CycE inhibits SIPS	DOI: 10.1038/ncb2004
				Rule	p21 AND NOT CDK2_CycE		Senescence can be activated in the presence of p21 and in the absence of CDK2-CycE.
	Apoptosis		Apoptosis	107	Caspase3	Caspase3 induces Apoptosis	DOI: 10.1038/sj.cdd.4400476
				Rule	Caspase3		Caspase3 can activated Apoptosis in the cancer cells, in response to DNA Damage.
